# Supplementary material for: Gene Expression Patterns in Lung Adenocarcinoma Cells in Response to Changes in Deuterium Concentration
Source: Int J Mol Sci. 2025 Nov 12;26(22):10969. doi: 10.3390/ijms262210969 (PMC12652128; doi:10.3390/ijms262210969)
Supplement: Supplementary file 1 [file ijms-26-10969-s001.zip]

Archive with 1 entries (1 files):
- ijms-3961918-supplementary.xlsx
