# Supplementary material for: Gene Expression Patterns in Lung Adenocarcinoma Cells in Response to Changes in Deuterium Concentration
Source: Int J Mol Sci. 2025 Nov 12;26(22):10969. doi: 10.3390/ijms262210969 (PMC12652128; doi:10.3390/ijms262210969)
Supplement: Supplementary file 1 [file ijms-26-10969-s001.zip › ijms-3961918-supplementary.xlsx]

## Sheet: 87genes
Gene Code	Accesion no.	40/1	40/2	40 aver	CV_40ppm	Z_40ppm	80/1	80/2	80 aver	CV_80ppm	Z_80ppm	150/1	150/2	150 aver	CV_150ppm	Z_150ppm	300/1	300/2	300 aver	CV_300ppm	Z_300ppm	40 ppm	80 ppm	150 ppm	300 ppm	Pattern	error_40	error_80	error_300
ABCB1	NM_000927.3	27	19	23	0.173913	2.41532	12	12	12	0	-0.224833	23	18	20.5	0.121951	1.5481	22	30	26	0.153846	-3.16526	1.12195	0.585366	1	1.26829	p7	0.238313	0.0713861	0.248989
AKT2	NM_001626.2	3249	2098	2673.5	0.215261	3.26453	2658	2814	2736	0.0285088	-0.865745	3084	3089	3086.5	0.000809979	-0.435216	3225	4528	3876.5	0.168064	-3.55807	0.866191	0.886441	1	1.25595	p2	0.186458	0.0252815	0.211083
BCL2	NM_000633.2	29	24	26.5	0.0943396	1.11564	36	24	30	0.2	4.18237	29	30	29.5	0.0169492	-0.698022	47	35	41	0.146341	2.48295	0.898305	1.01695	1	1.38983	p2	0.0861026	0.204119	0.204749
BCL2A1	NM_004049.2	23	18	20.5	0.121951	1.5481	29	35	32	0.09375	-2.27443	31	36	33.5	0.0746269	-1.64563	54	63	58.5	0.0769231	-1.74936	0.61194	0.955224	1	1.74627	p4	0.0874909	0.114461	0.187155
BCL2L1	NM_138578.1	239	219	229	0.0436681	0.312052	200	213	206.5	0.031477	-0.929361	243	247	245	0.00816327	-0.558659	266	379	322.5	0.175194	-3.68973	0.934694	0.842857	1	1.31633	p2	0.0415234	0.0274083	0.230862
BCL3	NM_005178.2	190	201	195.5	0.028133	-0.893664	151	152	151.5	0.00330033	-0.298549	160	159	159.5	0.0031348	-0.369031	186	289	237.5	0.216842	-4.51696	1.22571	0.949843	1	1.48903	p8	0.0346962	0.00432352	0.322918
BRAF	NM_004333.3	117	78	97.5	0.2	2.96137	128	109	118.5	0.0801688	1.56632	101	133	117	0.136752	-2.72217	235	168	201.5	0.166253	2.92861	0.833333	1.01282	1	1.72222	p1	0.201903	0.160551	0.370743
BRCA1	NM_007294.2	120	108	114	0.0526316	0.45902	137	103	120	0.141667	2.95502	110	150	130	0.153846	-3.01628	240	187	213.5	0.124122	2.10401	0.876923	0.923077	1	1.64231	p1	0.142588	0.193049	0.324641
CAV1	NM_001753.3	1379	982	1180.5	0.168149	2.43857	1282	1193	1237.5	0.0359596	0.583353	1117	1460	1288.5	0.133101	-2.67759	2100	1685	1892.5	0.109643	1.83131	0.916182	0.960419	1	1.46876	p2	0.196477	0.132415	0.253281
CCND1	NM_053056.2	3139	2913	3026	0.037343	0.208219	2988	2857	2922.5	0.0224123	0.278982	2906	3297	3101.5	0.063034	-1.48554	4208	4628	4418	0.0475328	-1.20558	0.975657	0.942286	1	1.42447	p2	0.0714817	0.0630389	0.112458
CCND3	NM_001760.2	415	334	374.5	0.108144	1.40426	319	358	338.5	0.0576071	-1.51764	350	361	355.5	0.0154712	-0.681734	384	516	450	0.146667	-3.12968	1.05345	0.95218	1	1.26582	p2	0.115084	0.056796	0.186684
CD44	NM_001001391.1	3026	2179	2602.5	0.162728	2.34597	3099	2697	2898	0.0693582	1.33654	2922	3405	3163.5	0.0763395	-1.71094	4924	5014	4969	0.00905615	-0.463566	0.822665	0.916074	1	1.57073	p1	0.14787	0.0944857	0.120749
CDK6	NM_001259.5	241	166	203.5	0.184275	2.70596	259	222	240.5	0.0769231	1.50087	201	277	239	0.158996	-3.11411	399	310	354.5	0.125529	2.13596	0.851464	1.00628	1	1.48326	p2	0.207235	0.177735	0.300474
CLTC	NM_004859.2	904	660	782	0.15601	2.22738	965	871	918	0.0511983	0.926026	750	1124	937	0.199573	-3.82891	1373	1225	1299	0.0569669	0.809105	0.834578	0.979723	1	1.38634	p2	0.211411	0.201858	0.287727
CTNNB1	NM_001098210.1	1853	1273	1563	0.185541	2.74171	2088	1616	1852	0.12743	2.6543	1498	2206	1852	0.191145	-3.68307	3733	2836	3284.5	0.13655	2.35818	0.843952	1	1	1.77349	p1	0.224817	0.229727	0.416609
CSK	NM_004383.1	809	645	727	0.112792	1.48588	743	755	749	0.00801068	-0.404704	746	754	750	0.00533333	-0.511377	820	1005	912.5	0.10137	-2.24719	0.969333	0.998667	1	1.21667	p2	0.109455	0.00961086	0.123504
DAPK1	NM_004938.2	171	161	166	0.0301205	0.0834537	172	155	163.5	0.0519878	0.937955	128	174	151	0.152318	-2.99287	392	250	321	0.221184	4.03117	1.09934	1.08278	1	2.12583	p1	0.170691	0.174269	0.570907
DEK	NM_001134709.1	1802	1195	1498.5	0.202536	3.03921	1883	1546	1714.5	0.0982794	1.99067	1515	2026	1770.5	0.14431	-2.87069	3021	2664	2842.5	0.0627968	0.922281	0.846371	0.968371	1	1.60548	p1	0.210483	0.169074	0.252671
E2F3	NM_001949.2	30	37	33.5	0.104478	-2.13816	43	31	37	0.162162	3.35512	45	33	39	0.153846	2.12704	44	54	49	0.102041	-2.22268	0.858974	0.948718	1	1.25641	p2	0.159742	0.212066	0.231946
EGFR	NM_005228.3	1269	944	1106.5	0.146859	2.07061	1240	1184	1212	0.0231023	0.294248	1180	1429	1304.5	0.0954389	-2.03457	2007	1982	1994.5	0.00626723	-0.168352	0.848218	0.929092	1	1.52894	p1	0.148562	0.0912323	0.146234
ERBB2	NM_004448.2	521	334	427.5	0.218713	3.31801	425	392	408.5	0.0403917	0.681579	398	437	417.5	0.0467066	-1.20784	535	646	590.5	0.0939881	-2.10263	1.02395	0.978443	1	1.41437	p2	0.229002	0.0604183	0.148443
ERBB3	NM_001982.2	56	47	51.5	0.0873786	1.02735	51	44	47.5	0.0736842	1.4005	51	52	51.5	0.00970874	-0.582163	95	79	87	0.091954	1.46773	1	0.92233	1	1.68932	p1	0.0879164	0.0685486	0.156203
ERCC4	NM_005236.2	68	46	57	0.192982	2.81569	79	56	67.5	0.17037	3.58581	54	64	59	0.0847458	-1.83004	142	90	116	0.224138	4.06613	0.966102	1.14407	1	1.9661	p1	0.203625	0.217698	0.471125
ETS2	NM_005239.4	296	222	259	0.142857	1.9945	357	315	336	0.0625	1.17802	343	363	353	0.0283286	-0.898031	444	502	473	0.0613108	-1.4696	0.733711	0.951841	1	1.33994	p5	0.106857	0.0653157	0.0904985
FANCG	NM_004629.1	478	329	403.5	0.184634	2.71999	413	408	410.5	0.00609013	-0.0882379	459	483	471	0.0254777	-0.850363	501	622	561.5	0.107747	-2.36987	0.856688	0.87155	1	1.19214	p3	0.159673	0.0228307	0.131992
FAS	NM_000043.3	70	68	69	0.0144928	-0.180653	71	78	74.5	0.0469799	-1.26785	70	92	81	0.135802	-2.69732	108	117	112.5	0.04	-1.05354	0.851852	0.919753	1	1.38889	p2	0.11634	0.132168	0.196626
FAT1	NM_005245.3	964	681	822.5	0.172036	2.50491	1052	848	950	0.107368	2.19594	914	998	956	0.0439331	-1.16209	1626	1397	1511.5	0.0757526	1.17262	0.860356	0.993724	1	1.58107	p1	0.152763	0.115281	0.138455
FGFR1	NM_015850.2	1356	1063	1209.5	0.121124	1.62926	1079	1010	1044.5	0.0330302	0.517354	988	1080	1034	0.0444874	-1.1715	1447	1801	1624	0.10899	-2.39654	1.16973	1.01015	1	1.5706	p1	0.150937	0.0559713	0.184891
FGFR4	NM_002011.3	135	102	118.5	0.139241	1.9217	101	134	117.5	0.140426	-3.37589	147	145	146	0.00684932	-0.30685	133	147	140	0.05	-1.2466	0.811644	0.804795	1	0.958904	p6	0.11315	0.113148	0.048393
FOSL2	NM_005253.3	3038	2229	2633.5	0.153598	2.18814	2675	2526	2600.5	0.0286483	0.419205	2433	2855	2644	0.0798033	-1.7696	3918	3809	3863.5	0.0141064	-0.0172737	0.996029	0.983548	1	1.46123	p2	0.172405	0.0833947	0.118419
GAPDH	NM_002046.3	120156	78595	99375.5	0.209111	3.15732	92239	92081	92160	0.000857205	-0.205561	102393	99013	100703	0.016782	-0.138552	102062	163316	132689	0.230818	-4.81885	0.986818	0.915166	1	1.31763	p2	0.207018	0.0153784	0.304935
GRB7	NM_005310.2	48	38	43	0.116279	1.50294	31	37	34	0.0882353	-2.15672	46	38	42	0.0952381	1.15159	57	54	55.5	0.027027	0.22268	1.02381	0.809524	1	1.32143	p2	0.153882	0.1051	0.13082
HIF1A	NM_001530.2	500	358	429	0.165501	2.38844	519	409	464	0.118534	2.44699	493	579	536	0.0802239	-1.77472	895	776	835.5	0.0712148	1.08402	0.800373	0.865672	1	1.55877	p5	0.147204	0.123904	0.167213
HRAS	NM_005343.2	996	707	851.5	0.169701	2.46451	805	778	791.5	0.0170562	0.158201	928	854	891	0.0415264	0.278293	847	1302	1074.5	0.211726	-4.42803	0.955668	0.888328	1	1.20595	p2	0.166962	0.0398794	0.260196
HSP90AB1	NM_007355.2	8024	6011	7017.5	0.143427	2.01342	9044	7359	8201.5	0.102725	2.09266	7991	9369	8680	0.0793779	-1.76274	16431	12290	14360.5	0.14418	2.50879	0.808468	0.944873	1	1.65444	p5	0.13253	0.122664	0.272298
IFNGR1	NM_000416.1	232	155	193.5	0.198966	2.96091	236	194	215	0.0976744	1.96797	182	241	211.5	0.13948	-2.77769	436	309	372.5	0.17047	3.01946	0.914894	1.01655	1	1.76123	p1	0.222306	0.173097	0.387929
IGFBP2	NM_000597.2	187	132	159.5	0.172414	2.49643	146	134	140	0.0428571	0.732482	188	160	174	0.0804598	0.930326	177	272	224.5	0.211581	-4.41015	0.916667	0.804598	1	1.29023	p2	0.174408	0.0733487	0.292061
IRF1	NM_002198.1	196	147	171.5	0.142857	1.9897	217	192	204.5	0.0611247	1.14446	214	226	220	0.0272727	-0.87948	250	334	292	0.143836	-3.07069	0.779545	0.929545	1	1.32727	p5	0.113375	0.0622173	0.194311
ITGB1	NM_033666.2	3068	2268	2668	0.149925	2.12478	3259	2742	3000.5	0.0861523	1.71632	2761	3553	3157	0.125436	-2.54724	6008	4888	5448	0.10279	1.69849	0.845106	0.950428	1	1.72569	p1	0.1652	0.144628	0.279859
JUN	NM_002228.3	594	453	523.5	0.13467	1.85879	494	503	498.5	0.00902708	-0.427391	516	510	513	0.00584795	-0.323142	645	945	795	0.188679	-3.96455	1.02047	0.971735	1	1.54971	p1	0.137556	0.0104518	0.292538
LAMB1	NM_002291.2	427	327	377	0.132626	1.82207	402	345	373.5	0.0763052	1.4895	358	414	386	0.0725389	-1.64372	645	632	638.5	0.0101801	-0.0931862	0.976684	0.967617	1	1.65415	p1	0.147643	0.101873	0.121166
LIF	NM_002309.2	644	545	594.5	0.0832632	0.983348	532	548	540	0.0148148	-0.557328	512	571	541.5	0.0544783	-1.33941	841	938	889.5	0.054525	-1.33971	1.09788	0.99723	1	1.64266	p1	0.109241	0.0563004	0.126611
LYN	NM_002350.1	67	47	57	0.175439	2.5151	63	79	71	0.112676	-2.73334	69	86	77.5	0.109677	-2.25462	100	110	105	0.047619	-1.19878	0.735484	0.916129	1	1.35484	p5	0.152172	0.144054	0.161997
MET	NM_000245.2	1239	802	1020.5	0.214111	3.24192	1231	1112	1171.5	0.0507896	0.917093	1083	1230	1156.5	0.0635538	-1.49376	1497	1672	1584.5	0.0552225	-1.3537	0.882404	1.01297	1	1.37008	p2	0.197079	0.0824104	0.115353
MLL	NM_005933.2	82	54	68	0.205882	3.04796	91	65	78	0.166667	3.5089	94	98	96	0.0208333	-0.769292	151	134	142.5	0.0596491	0.85378	0.708333	0.8125	1	1.48438	p5	0.146578	0.136471	0.0937867
MMP9	NM_004994.2	17	16	16.5	0.030303	0.0603544	25	29	27	0.0740741	-1.83353	22	26	24	0.0833333	-1.77345	34	34	34	0	-0.289071	0.6875	1.125	1	1.41667	p5	0.060962	0.125433	0.118056
MSH6	NM_000179.1	336	215	275.5	0.219601	3.3287	317	275	296	0.0709459	1.36755	312	311	311.5	0.00160514	-0.394582	579	485	532	0.0883459	1.41471	0.88443	0.950241	1	1.70787	p1	0.194227	0.067433	0.150908
MST1R	NM_002447.1	97	82	89.5	0.0837989	0.979095	95	87	91	0.043956	0.75332	94	85	89.5	0.0502793	0.417596	127	133	130	0.0230769	-0.730479	1	1.01676	1	1.45251	p2	0.0977255	0.0679036	0.0803564
MUC1	NM_002456.4	20	16	18	0.111111	1.36004	17	20	18.5	0.0810811	-1.95774	24	19	21.5	0.116279	1.45982	20	27	23.5	0.148936	-3.06109	0.837209	0.860465	1	1.09302	p3	0.134649	0.121977	0.206529
MYC	NM_002467.3	1475	1019	1247	0.182839	2.69406	1340	1305	1322.5	0.0132325	0.0724702	1273	1432	1352.5	0.05878	-1.41315	1922	2367	2144.5	0.103754	-2.29483	0.921996	0.977819	1	1.58558	p1	0.177074	0.0589146	0.189077
MYCN	NM_005378.4	36	28	32	0.125	1.63248	28	27	27.5	0.0181818	0.169652	36	36	36	0	-0.421563	31	42	36.5	0.150685	-3.13608	0.888889	0.763889	1	1.01389	p9	0.111111	0.0138889	0.152778
NOTCH1	NM_017617.3	107	74	90.5	0.18232	2.65283	86	92	89	0.0337079	-0.974556	65	91	78	0.166667	-3.22187	107	115	111	0.036036	-0.97763	1.16026	1.14103	1	1.42308	p2	0.286606	0.194021	0.24266
NPM1	NM_002520.5	46	42	44	0.0454545	0.328376	54	41	47.5	0.136842	2.80663	50	57	53.5	0.0654206	-1.50597	58	75	66.5	0.12782	-2.72879	0.82243	0.88785	1	1.24299	p5	0.0655161	0.134666	0.178479
NUMA1	NM_006185.2	564	400	482	0.170124	2.46921	460	465	462.5	0.00540541	-0.346104	460	548	504	0.0873016	-1.89451	651	680	665.5	0.0217881	-0.708396	0.956349	0.917659	1	1.32044	p2	0.18287	0.0802665	0.118812
OGG1	NM_016821.2	465	327	396	0.174242	2.53926	399	399	399	0	-0.224833	433	433	433	0	-0.421563	489	638	563.5	0.132209	-2.84734	0.91455	0.921478	1	1.30139	p2	0.159353	0	0.172055
PCNA	NM_182649.1	1117	950	1033.5	0.0807934	0.942467	942	879	910.5	0.0345964	0.552465	889	1083	986	0.0983773	-2.08414	1450	1379	1414.5	0.0250972	0.194347	1.04817	0.923428	1	1.43458	p2	0.133434	0.0962981	0.145651
PCTK1	NM_006201.3	1113	852	982.5	0.132824	1.82918	1050	1010	1030	0.0194175	0.211368	1072	1129	1100.5	0.0258973	-0.857957	1133	1415	1274	0.110675	-2.42902	0.892776	0.935938	1	1.15766	p3	0.120815	0.0302948	0.131584
PDGFA	NM_033023.4	145	121	133	0.0902256	1.09257	157	113	135	0.162963	3.44441	144	159	151.5	0.049505	-1.25154	197	234	215.5	0.0858469	-1.93985	0.877888	0.891089	1	1.42244	p2	0.0903474	0.151767	0.140961
PIM1	NM_002648.2	392	266	329	0.191489	2.83763	340	351	345.5	0.015919	-0.581742	292	366	329	0.112462	-2.32019	433	557	495	0.125253	-2.71067	1	1.05015	1	1.50456	p2	0.222072	0.119279	0.253267
PLAUR	NM_002659.2	899	594	746.5	0.204287	3.06757	786	739	762.5	0.0308197	0.467407	789	924	856.5	0.0788091	-1.75168	1073	1692	1382.5	0.22387	-4.6744	0.87157	0.890251	1	1.61413	p1	0.19084	0.075334	0.383091
PTGS2	NM_000963.1	31	24	27.5	0.127273	1.65978	19	21	20	0.05	-1.29628	27	20	23.5	0.148936	2.00396	31	40	35.5	0.126761	-2.67715	1.17021	0.851064	1	1.51064	p1	0.229255	0.133706	0.295446
PTK7	NM_152881.2	112	107	109.5	0.0228311	-0.0399929	100	91	95.5	0.0471204	0.824373	87	91	89	0.0224719	-0.796346	137	158	147.5	0.0711864	-1.65398	1.23034	1.07303	1	1.6573	p8	0.0394139	0.0560173	0.123716
PTPRG	NM_002841.2	46	38	42	0.0952381	1.15159	58	41	49.5	0.171717	3.59585	51	59	55	0.0727273	-1.62808	93	62	77.5	0.2	3.56676	0.763636	0.9	1	1.40909	p5	0.0915076	0.167835	0.299872
RAF1	NM_002880.2	797	550	673.5	0.18337	2.70115	836	708	772	0.0829016	1.64093	774	925	849.5	0.0888758	-1.92242	1499	1192	1345.5	0.114084	1.91745	0.792819	0.90877	1	1.58387	p5	0.161556	0.11045	0.229055
RARA	NM_000964.2	69	66	67.5	0.0222222	-0.0522516	59	64	61.5	0.0406504	-1.12465	61	61	61	0	-0.421563	68	101	84.5	0.195266	-4.05535	1.10656	1.0082	1	1.38525	p2	0.0245902	0.0409836	0.270492
RB1	NM_000321.1	164	138	151	0.0860927	1.02416	206	157	181.5	0.134986	2.81181	158	185	171.5	0.0787172	-1.74394	326	251	288.5	0.129983	2.22133	0.880466	1.05831	1	1.68222	p1	0.102711	0.165373	0.25563
RET	NM_020975.3	33	22	27.5	0.2	2.87393	24	27	25.5	0.0588235	-1.49884	37	30	33.5	0.104478	1.29503	36	45	40.5	0.111111	-2.38699	0.820896	0.761194	1	1.20896	p5	0.185231	0.0912664	0.184385
RRM1	NM_001033.3	736	473	604.5	0.217535	3.29983	788	587	687.5	0.146182	3.08066	670	909	789.5	0.151362	-2.99036	1244	1031	1137.5	0.0936264	1.51894	0.765674	0.870804	1	1.44079	p5	0.202914	0.183241	0.256428
SERPINE1	NM_000602.2	1655	1165	1410	0.173759	2.53634	1877	1682	1779.5	0.0547907	1.00758	1790	1803	1796.5	0.00361815	-0.48254	2193	2449	2321	0.0551486	-1.35248	0.784859	0.990537	1	1.29196	p5	0.136406	0.0543904	0.0714028
SPP1	NM_000582.2	73	55	64	0.140625	1.92834	75	53	64	0.171875	3.617	52	75	63.5	0.181102	-3.46053	127	117	122	0.0409836	0.494752	1.00787	1.00787	1	1.92126	p1	0.231094	0.251644	0.356743
STAT1	NM_139266.1	461	329	395	0.167089	2.41532	501	434	467.5	0.0716578	1.38558	405	519	462	0.123377	-2.50809	814	544	679	0.198822	3.58836	0.854978	1.0119	1	1.4697	p2	0.177581	0.144375	0.343896
STAT3	NM_139276.2	1621	1166	1393.5	0.163258	2.3542	1656	1453	1554.5	0.0652943	1.24434	1515	1711	1613	0.0607564	-1.44669	2841	2633	2737	0.0379978	0.443286	0.863918	0.963732	1	1.69684	p1	0.150492	0.0859543	0.121596
TFE3	NM_006521.3	79	63	71	0.112676	1.45982	82	76	79	0.0379747	0.618687	78	90	84	0.0714286	-1.61384	75	114	94.5	0.206349	-4.28017	0.845238	0.940476	1	1.125	p3	0.112762	0.0760805	0.245657
TFRC	NM_003234.1	1585	1224	1404.5	0.128515	1.75601	1602	1348	1475	0.0861017	1.7145	1309	1655	1482	0.116734	-2.39766	2679	2221	2450	0.0934694	1.51675	0.947706	0.995277	1	1.65317	p1	0.164538	0.144368	0.247222
TGFA	NM_001099691.1	173	114	143.5	0.205575	3.07001	191	138	164.5	0.161094	3.40647	135	180	157.5	0.142857	-2.83157	275	252	263.5	0.0436433	0.549345	0.911111	1.04444	1	1.67302	p1	0.228086	0.224882	0.249907
TGFB1	NM_000660.3	2214	2104	2159	0.0254748	0.00789954	1864	1901	1882.5	0.00982736	-0.445675	2161	2024	2092.5	0.032736	0.130381	2306	2915	2610.5	0.116644	-2.54638	1.03178	0.899642	1	1.24755	p2	0.0427984	0.0307491	0.151142
TGFBI	NM_000358.2	4587	3317	3952	0.160678	2.31085	4347	4157	4252	0.0223424	0.277464	4014	4958	4486	0.105216	-2.20196	7259	7010	7134.5	0.0174504	0.04721	0.880963	0.947838	1	1.59039	p1	0.1692	0.101952	0.169621
TGFBR2	NM_001024847.1	322	253	287.5	0.12	1.60462	298	293	295.5	0.00846024	-0.035256	257	302	279.5	0.0805009	-1.77708	617	527	572	0.0786713	1.22751	1.02862	1.05725	1	2.04651	p1	0.148636	0.0855779	0.230354
TGFBR3	NM_003243.3	31	27	29	0.0689655	0.704274	42	34	38	0.105263	2.08929	45	46	45.5	0.010989	-0.602887	67	53	60	0.116667	1.93219	0.637363	0.835165	1	1.31868	p4	0.0445106	0.0883898	0.154527
TOP2A	NM_001067.2	829	698	763.5	0.0857891	1.02672	986	801	893.5	0.103525	2.1085	742	1060	901	0.176471	-3.42537	1297	1130	1213.5	0.0688092	1.03798	0.847392	0.991676	1	1.34684	p2	0.166274	0.202893	0.255106
TPR	NM_003292.2	133	106	119.5	0.112971	1.47556	141	116	128.5	0.0972763	1.95215	130	174	152	0.144737	-2.86316	220	223	221.5	0.00677201	-0.418993	0.786184	0.845395	1	1.45724	p5	0.144348	0.147427	0.211147
TUBB	NM_178014.2	15082	10058	12570	0.199841	2.99394	13060	12865	12962.5	0.0075217	-0.0557304	13970	14166	14068	0.00696616	-0.539023	15821	20548	18184.5	0.129973	-2.80795	0.893517	0.921417	1	1.29261	p2	0.17867	0.00944637	0.168247
TYMS	NM_001071.1	8000	5302	6651	0.202827	3.04616	7655	7425	7540	0.015252	0.118063	7362	8496	7929	0.0715096	-1.6293	10846	11475	11160.5	0.0281797	-0.83223	0.83882	0.95094	1	1.40755	p2	0.180399	0.0695309	0.108187
TYRO3	NM_006293.2	161	119	140	0.15	2.10869	138	131	134.5	0.0260223	0.356046	134	137	135.5	0.0110701	-0.606872	174	157	165.5	0.0513595	0.695611	1.03321	0.99262	1	1.2214	p2	0.155403	0.0280704	0.0641713
XPC	NM_004628.3	316	237	276.5	0.142857	1.9951	335	300	317.5	0.0551181	1.01176	331	339	335	0.0119403	-0.622316	517	387	452	0.143805	2.49536	0.825373	0.947761	1	1.34925	p5	0.118322	0.0534505	0.194698
XRCC5	NM_021141.3	4024	3452	3738	0.0765115	0.870792	4478	3629	4053.5	0.104724	2.1378	3597	4722	4159.5	0.135233	-2.71542	7248	5920	6584	0.100851	1.66079	0.898666	0.974516	1	1.58288	p1	0.139632	0.166682	0.267028
YES1	NM_005433.3	644	420	532	0.210526	3.17536	732	596	664	0.10241	2.08228	528	710	619	0.147011	-2.91455	1090	911	1000.5	0.0894553	1.43774	0.859451	1.0727	1	1.61632	p1	0.220686	0.19219	0.27815
																					Mean	0.906478	0.951594	1	1.47073		0.149803	0.105561	0.212168
Correlation coefficients		0.999804					0.999759					0.999557					0.994285				MAD	0.0961038	0.0630864	0	0.170724		0.0422635	0.0517745	0.0751802
